# Supplementary material for: Blood biomarker discovery for autism spectrum disorder: A proteomic analysis
Source: PLoS One. 2024 Dec 19;19(12):e0302951. doi: 10.1371/journal.pone.0302951 (PMC11658466; doi:10.1371/journal.pone.0302951)
Supplement: S1 Dataset — (XLSX) [file pone.0302951.s003.xlsx]

## Sheet: SomaLogic Data
	TargetFullName	E3 ubiquitin-protein ligase CHIP	CCAAT/enhancer-binding protein beta	Gamma-enolase	E3 SUMO-protein ligase PIAS4	Interleukin-10 receptor subunit alpha	Signal transducer and activator of transcription 3	Interferon regulatory factor 1	Transcription factor AP-1	Induced myeloid leukemia cell differentiation protein Mcl-1	2'-5'-oligoadenylate synthase 1	Myc proto-oncogene protein	Mothers against decapentaplegic homolog 3	Mothers against decapentaplegic homolog 2	Interleukin-23	Platelet-derived growth factor receptor alpha	Interleukin-12	Signal transducer and activator of transcription 1-alpha/beta	Signal transducer and activator of transcription 6	Leucine-rich repeat serine/threonine-protein kinase 2	Osteocalcin	Interleukin-5	Glycerol-3-phosphate dehydrogenase [NAD(+)], cytoplasmic	Immunoglobulin A	Galectin-10	HemK methyltransferase family member 2	Pyridoxal kinase	Toll-like receptor 4	Regenerating islet-derived protein 4	Heat shock protein beta-1	Chitinase-3-like protein 1	Alpha-enolase	Apolipoprotein L1	ADP-ribosyl cyclase/cyclic ADP-ribose hydrolase 1	CD59 glycoprotein	Fatty acid-binding protein, liver	Growth/differentiation factor 11	Betacellulin	Hypoxia-inducible factor 1-alpha	Protein S100-A6	Secreted and transmembrane protein 1	R-spondin-3	Lithostathine-1-alpha	Bcl-2-like protein 2	Vascular endothelial growth factor D	Sclerostin	Protein FAM3D	Chorionic somatomammotropin hormone	Ephrin-B1
	Target	CHIP	CEBPB	NSE	PIAS4	IL-10 Ra	STAT3	IRF1	c-Jun	Mcl-1	OAS1	c-Myc	SMAD3	SMAD2	IL-23	PDGFRA	IL-12	STAT1	STAT6	LRRK2	Osteocalcin	IL-5	GPDA	IgA	LPPL	HEMK2	PDXK	TLR4	REG4	HSP 27	YKL-40	Alpha enolase	Apo L1	CD38	CD59	FABPL	GDF-11	BTC	HIF-1a	S100A6	SECTM1	RSPO3	PSP	Apoptosis regulator Bcl-W	VEGF-D	SOST	FAM3D	CSH	EFNB1
	UniProt	Q9UNE7	P17676	P09104	Q8N2W9	Q13651	P40763	P10914	P05412	Q07820	P00973	P01106	P84022	Q15796	P29460, Q9NPF7	P16234	P29459, P29460	P42224	P42226	Q5S007	P02818	P05113	P21695	P01876 P01877	Q05315	Q9Y5N5	O00764	O00206	Q9BYZ8	P04792	P36222	P06733	O14791	P28907	P13987	P07148	O95390	P35070	Q16665	P06703	Q8WVN6	Q9BXY4	P05451	Q92843	O43915	Q9BQB4	Q96BQ1	P0DML2 P0DML3	P98172
	EntrezGeneID	10273	1051	2026	51588	3587	6774	3659	3725	4170	4938	4609	4088	4087	3593 51561	5156	3592 3593	6772	6778		632	3567	2819	3493 3494	1178	29104	8566	7099	83998	3315	1116	2023	8542	952	966	2168	10220	685	3091	6277	6398	84870	5967	599	2277	50964	131177	1442 1443	1947
	EntrezGeneSymbol	STUB1	CEBPB	ENO2	PIAS4	IL10RA	STAT3	IRF1	JUN	MCL1	OAS1	MYC	SMAD3	SMAD2	IL12B IL23A	PDGFRA	IL12A IL12B	STAT1	STAT6	LRRK2	BGLAP	IL5	GPD1	IGHA1 IGHA2	CLC	N6AMT1	PDXK	TLR4	REG4	HSPB1	CHI3L1	ENO1	APOL1	CD38	CD59	FABP1	GDF11	BTC	HIF1A	S100A6	SECTM1	RSPO3	REG1A	BCL2L2	FIGF	SOST	FAM3D	CSH1 CSH2	EFNB1
	ColCheck	PASS	PASS	PASS	FLAG	FLAG	PASS	FLAG	FLAG	PASS	PASS	PASS	PASS	PASS	PASS	PASS	PASS	PASS	PASS	PASS	PASS	PASS	PASS	PASS	PASS	PASS	PASS	PASS	FLAG	PASS	PASS	PASS	PASS	PASS	PASS	PASS	PASS	FLAG	FLAG	PASS	PASS	PASS	FLAG	PASS	PASS	PASS	PASS	PASS	PASS
Sample ID	Group
JC1	Control	854.5	1293	1668.3	1014.4	1680.9	689.7	2866.1	2979.1	798.2	441.9	728.6	3232.4	10177.3	1358.8	5348.6	328.9	1251.1	649.8	19749.9	1297	265.8	1289.4	954.6	1067.2	8157.4	2874.1	522.2	524.6	8141.3	6813.5	17726.7	12951.9	625.7	546.8	2897.7	1390.3	650.4	266.5	14924.7	1047	1616.8	231.1	620.9	240.3	2416.5	345.9	7963.4	2092.2
JC2	Control	1794.1	1298.1	825.6	1178.8	1649.5	509.4	1201.2	2701.6	822.9	792.9	1179.1	3145.3	2228.6	1760.7	2219	581.5	646.2	488	12650.8	1687.6	238.1	1416.7	2223.6	1086.8	6062.8	1723.7	11666.8	567.5	1013.9	7353.8	10866.1	28219.9	678.2	600.5	2540.6	1318.8	1094.1	308.6	2757.8	1023.6	1735.3	137.2	719.7	272.6	2530.9	409.4	6208.6	1920.5
JC3	Control	538	1547.9	1023.8	1225.9	1711.9	496.8	1980.3	3211.6	692.3	484.9	830.4	4630.7	6492.4	2719.6	2065.8	381	1304.1	579.9	17500.1	1247.6	234.7	1209.8	1063.3	1275.6	6854.1	2184.1	420.9	414	1282.1	5360.3	14216.2	17260	667.8	562.5	4207.9	1497.8	734.8	363.6	6646.5	1301.6	1227.6	199.1	672.6	182.1	2277	471.4	7905.9	2435.6
JC4	Control	451.5	1115.4	882.8	941.2	1647.4	540.5	1156.9	2381.5	738.8	527.2	903.4	2988.6	2880.7	2035.5	2201.9	447.2	759.1	440.9	14069.9	1153.9	241	1280.4	1358.9	1242.2	6235.4	1806.7	428.7	747.2	880.5	6031.5	10158.3	22630.9	699.9	625	4557.3	1199.4	796.7	265.7	3108.8	1001.2	1611.1	138.4	635.9	299.3	2120.4	419.8	6205.6	1816.7
JC5	Control	642.9	1072.3	663.8	800.5	1547.1	482	1327.3	2356.6	678.5	503.7	825.1	2523.1	4101.8	2401.8	2465.6	400	697.2	440.9	19272.8	1099.9	225	1287	1097.4	1134.3	7391	1682.3	439	601.8	972.8	1444.5	9295.8	16744.9	683.3	672.1	3858.2	1281.2	714.1	260.1	3203.8	965.6	1506.3	206.7	636	447.5	3291	441.4	7202.1	2157.5
JC6	Control	560.3	1430.5	1130.1	1135.1	1780.9	566.1	1294.6	3327.4	718.8	509.9	909.9	3731.3	4512.6	1713.5	2456.8	415.5	1061.8	483.8	16534.7	1505.7	270.8	1289	1910	1440.8	8740.8	1721.5	786.1	525.2	1816	7733.8	12534.2	14639.3	705.1	571.1	2529.6	1557.2	739.7	321.6	3338.7	1105.4	1317.3	173.6	664.4	232.9	2458.6	420.8	8006.4	2157.7
JC7	Control	445.3	1091.6	1010.9	979.2	1866.5	561.6	1287.3	3114.9	1238.6	466	907.3	2984.8	3844.3	2112.2	3050.6	403.8	868	438.3	13943.8	1260.3	229.3	1164.2	1963.7	1053.6	8651.7	1860	425.8	644.2	2510.5	8370.1	9728.8	24347	658.8	629.2	3016.9	1651.5	645.5	299	3453.2	1071	2306	307.1	837.5	252	2261.8	453.4	6825	2075.9
JC8	Control	553	822.1	782.8	652	1561.1	699.9	1171.6	2193.9	672.3	642.4	864.3	2663.7	4836.2	1667.9	4403.3	414.4	1094.7	481.7	12341.3	1147.8	223.8	1313.1	1786.7	1070.5	7897	2006.7	438	564.3	1449	4836.8	12917	38951.5	593.6	593.8	3095.2	1219	678.5	269	4143.7	973.3	1869.6	167	570.1	263	2147.7	393.6	7461.3	2170.7
JC9	Control	340.1	1153.5	600	1045.7	1879.5	469.1	1048.8	2708.9	1233.2	658.9	845.1	2155.1	2002.3	3184.8	4232.3	385.8	1467.7	477	13907.3	1187.6	235.9	1415.6	1519.9	1098.8	6562.5	2067.6	570	563.2	717.3	7558.4	9701.1	31537.1	1079.9	648.9	6912.2	1451.2	643.1	221.9	2173.5	1187.4	1752.3	200.5	855	286.8	2994.2	366.7	6664.7	1961.6
JC10	Control	573.7	992.9	1721.7	800	1545.6	640.1	1387.3	2576.1	837.1	819.3	946.4	2680.6	4140.1	2270.6	2932.7	417.9	1100.2	472.5	6174.3	1304.8	350.9	1677.6	1130.6	1018.7	4847.2	2178.2	571	639.5	1395.8	3677.8	18495.2	21703.1	572.7	629.3	3214.8	1269.9	1181.8	260.5	3714.5	946.7	1295.4	223.8	706.9	308.5	1972.8	448.6	4808.8	1573.3
JC11	Control	332.2	1148.7	644.6	853.4	3369.1	429.3	1008.1	2824.4	707.9	718.1	943.9	3615.1	2182.7	3082.5	2445.7	443.1	720.3	475.2	10249	1234.6	292.4	1173.7	544.7	1204.7	8308.5	1780.9	1075.6	772.2	756.9	1768.7	7132.3	19026.1	651	562.5	4397	1354.5	803.3	350.3	1579.7	1213.5	1348.2	190.6	619.6	228.3	2017.9	588.6	8057.6	2282.9
JC12	Control	358.4	1164.4	669.7	872.3	1758.7	488.1	1048.1	2921.4	764.1	537.6	893.6	3505	2837.5	1656.9	2485.1	408	1191.6	445.8	15541.6	1483.7	410.4	4360.3	1727.7	1152.3	7875.2	1829.3	451.1	565.7	654.8	3724.2	8489.2	15758.8	647.9	631.4	5683.4	1448.9	740.4	349.3	2033.4	1227.9	1693.3	225.9	620	190.6	2295.2	493.9	7965.2	2452.1
JC25	Control	389.6	1046.8	804.6	952.7	1658.9	428.8	961.6	2320.5	828	785.1	935.4	1991.2	1857.3	3332.1	2770.9	458.9	718.2	405.9	14539.2	1223.6	219	1230.5	942.5	1033	3929.2	1667.6	435.8	739.7	552.1	11819	9748.3	26793.5	628.8	555.8	3477.4	1432.2	1134.4	220.6	2474.3	941.7	1492.8	225.8	668.8	217.1	2353	512.2	4668.5	2717.5
JC27	Control	341.8	1015.3	743.2	757.6	1588	390.4	960.3	2387.2	743.9	510.3	1001	2717.7	1669	2690	2303.5	431.8	550.8	383.4	7398.9	5353.8	2514.1	1181.9	843.1	1116	6334.4	1987.9	518.9	520.2	685.7	7866.4	8391.4	24220.7	700.2	606.3	3628	1295.3	720.9	262.6	2260	1006.9	1225.9	179.8	603.3	190.1	2411.5	399.2	6159.3	1947.4
JC29	Control	340.3	1184.1	999.9	1001.3	1794.2	609.1	966	2829.8	2946.4	605.5	911.2	2656.3	3528.4	2822.9	2229.9	438.8	1430.7	417.3	13805.6	1181.4	301.3	1202.6	1084.8	1172.7	8154.9	1960.1	615.4	394.1	1226.3	3271.3	11429.8	25884.8	694.7	564.7	3817.7	1443.6	778.8	271.8	1880.4	1157	1879.2	148	747.3	197.9	2222.5	402.2	6620.9	2132.9
JC30	Control	373.7	1224.7	678.6	898.7	1574.5	495.4	1256.4	2875.2	822.4	521	1132.4	2907.7	3410.4	2128.2	2518.8	404.6	742.3	404.3	8394.3	1156.7	269.5	1310.5	1869.7	1102	7401.3	2066.6	513.4	514.1	1044.7	8763	9838.3	23187.2	669.6	561.7	3462.7	1401.5	886.9	280.1	3841	1165.2	1545.1	224.4	685.9	249.3	2459.3	685	6771.2	1982.1
JC31	Control	327.1	856.5	809.6	598.7	1424.2	429.7	925.1	1988.1	753.2	481.1	1000.2	1923.2	1973.9	4169.2	2516.3	400.7	831.1	396.4	8688	1873.4	261.7	1226.4	1525.9	1733.3	3613.4	1988.5	450.6	634.6	591.3	6485.1	8999.8	20501.6	745.6	676	2813.2	1149.9	704.5	264.6	1792.8	1040.4	1520.9	205.1	580.6	235.2	2196.1	1243	4531.6	1726.2
JC32	Control	324.3	939.5	951.3	674.5	1953.7	341.6	962.9	2681.7	811	553.7	946.4	2520.5	1546.3	2022.5	2698.2	455	626.7	393.9	8139.7	1196.7	260.6	1952.1	2013.9	1298.5	7439.2	1855.5	478	540.5	693.6	3149.3	8176.3	24205.6	2022.3	597.2	5075	1316.1	714.8	284.8	2022.7	1060.4	1495.5	221.7	599.7	347.8	2579.7	906.5	6486.3	1991.6
JC33	Control	356.9	1066.7	760.9	818.8	1567.6	565.6	921.6	2542.9	761.7	531.6	966.3	2784.5	2421.9	2924.5	2366	439.5	707.7	457.6	12647.3	2033.4	281	1631	788.8	1115.3	6278.9	2089.1	568.2	513	724.7	5068.1	9064.7	16749.3	702.9	533.3	3257.8	1412.8	787.2	293.4	1434.5	1762.3	1354.1	185.1	622.5	218.4	2047.6	1167	6415	1951.1
JC34	Control	319	1075.4	641.4	1226.6	1878.2	342.6	942.5	2538.5	793	529.4	1027.1	2212.5	1769.8	2742.7	2529.4	480.6	558.4	346.7	16274.7	1687.6	287.8	1571.6	1927.8	1052.6	5169.4	1715.9	678.6	527.4	692.5	6540.5	7433.7	24499.2	705.5	684.2	3515.1	1349.1	743.6	240	2220.4	952.1	4772	107.5	715.7	257.7	2511.5	1070.7	5086.3	1679.1
JC35	Control	411.3	972.8	672.9	834.9	1736.1	519.8	998	2126.5	856.9	522.4	987.3	1468.9	1793.3	3342.7	2669.9	459.3	1180	412.2	10620.6	1265.9	316.4	1811.8	688.2	985.4	3703.5	1889.1	429.9	573.7	664.4	7046.3	10565.5	26586.9	685.7	531.2	7821.9	1409.5	901.1	195.3	2465.2	949.3	1695	210.4	681.9	199.2	2529.5	403.8	3730.9	1465
JC36	Control	1175.9	1239.1	818	1071.8	1537.6	528.1	1083.5	2144.3	880.4	402.6	558.1	1747.8	3142.1	4196.8	3424.8	331.9	2549.9	482.1	8256.1	1499	212.8	1704.1	804.9	753.5	3223.6	1830.6	389.7	523.7	2790.2	2859	15800.8	27491.2	500.2	508.6	3789.8	1668.4	495.5	149.9	4400.6	769.7	1497.2	128.8	821	305.2	2648.7	664.3	3013	1241.7
JC37	Control	338.4	1009.3	541.6	1428.1	1782.5	480.4	980	2054.9	772.9	493.3	941.3	1633.3	1707.1	3223.8	2066.2	461.6	814.6	396.6	8363.6	1440.4	262.4	1357.2	1846.6	1009.4	3870.7	2120.7	721.8	687.9	768.3	7777.5	8596.8	18979.6	662.7	619	2901.7	1257.4	709.9	203.2	2528.9	829.5	1873.6	156	687.6	342.3	2600.9	1098.2	4006.3	1443.2
JC49	Control	537.2	1484.4	682	1063.2	1597.8	509.7	1058.7	2716.7	731.1	484	984.8	3190	2970.2	2464	2591.6	458	845.9	459.7	29159.4	1330.5	282.4	1716	1537.4	1220.3	6167.2	1914.6	448.7	398.9	983.4	2637.5	10887.8	20772.8	740.4	585.8	6801.9	2416.2	728.5	268.5	2547.9	1130.7	1401.3	156.7	642.8	204.1	2382	480.5	6129.6	1986.8
JC50	Control	619.9	1027.1	744.9	763.7	1310.2	414.4	860.3	1977.4	805.9	478	879	1306.3	1669.5	2266.8	2743.2	418.1	968.7	358.7	3279.3	1308.4	417	1818.3	2114.8	911.3	2795.5	1966.7	359.7	846.5	810.2	10344.4	8918	20784.5	612.6	637.4	5336.2	1269.5	754.6	179.1	1619.2	1005.9	1900.3	172.6	637	273.5	2870.6	423.4	2645.3	1287.1
JC53	Control	979.5	1133.8	697.7	869.5	1514.5	345	1205.1	2520.8	745.4	520.7	967.9	2210.3	1650.7	3870.9	2875.4	555.2	677.3	386	11285.5	1464.1	282.9	1254.5	390.9	1092.7	6859.5	1803.8	430.2	712.3	614.9	4072.1	7214.8	19236.5	710.2	638.5	3824.5	1362.6	739.1	233.6	1612.7	1003.5	1684.7	194.3	655	481.1	2663.5	748.8	5969.4	1887.4
JC54	Control	508	1339.7	776.5	1001.4	1601.6	454.6	1699.8	2434.3	1800.3	569	1089.1	2686.5	1770.8	1467.3	19248.3	465.4	659.7	472.5	6967.3	5816	280.3	1199	696	1152.3	6222.1	1832.2	483.3	757.4	764	7498	11776.6	30041.8	743.6	652.2	3494.5	1314.5	782.4	323.9	2364.5	1019	1861.6	164.9	631.6	252	2439.1	384.4	5887.7	1735.1
JC55	Control	413.7	1378.4	658.1	1045.8	1601.2	375.1	1064.1	2691.7	876	528.2	1175.4	2976.9	1896.1	1303.7	2565.1	486.4	581.4	486.7	8728.5	1448.2	306	1502.8	858.9	1255.7	7826.1	1884.8	453.2	607.6	796.6	4978.7	9479.2	26235.3	734	630	2759.4	1463.4	829.3	302.5	2857.6	1088.6	1825.2	146	610.9	234.9	2646.3	508.5	7604.1	2188.9
JC56	Control	1423.9	1327.3	1159.8	994.6	1602.7	370.7	1019.8	2949.6	800.7	730	947.3	3375.4	2090.4	2547.1	2631.7	522.4	1186.6	616.3	15051	2068	323.2	1567.7	866.3	1172	8227.7	1926.7	477.1	544.6	762.9	2146.5	6191.2	44489.2	705.3	613.9	4141.9	1659.9	1638.3	309.4	1955.7	1165.7	2009.5	231.5	651.2	197.2	2452.7	634.3	7314.5	2305.2
JC57	Control	346.9	1253.7	708.2	821.4	1585.4	462	1119.9	3046.7	779.8	676.6	1097.6	2955.6	2281.6	3302	2490.2	950.9	670.9	428.3	12721	1182	252.6	1268	1233.2	1110.5	6631.3	1753.3	435.3	535.2	594.3	5941.8	6202.2	23755	634.7	583.8	3390.3	1596.6	1122.7	296.5	1783.8	1069.4	1954.4	182.4	644.9	264.6	2349.1	399.9	6733.1	2082.7
JC58	Control	521.2	1224.7	687.7	1026.3	1558.6	472.4	923.8	2945.2	894.8	552.7	955.5	3171.5	2860.1	5270.1	2681	454.5	1686.4	385.4	13895.7	1501.3	268.5	1204	1541.1	1233.7	7047.8	1795.4	701.7	445.6	908.1	2088.6	8607.3	26852.2	696.8	554.5	6422.9	1295.4	810.9	314.6	2050	1320.5	1807.9	124.2	600.3	202.9	2714.2	314.8	7178.8	2142.3
JC59	Control	598.9	2763.3	1667.6	3875.2	1952.3	507.4	962.1	5413.9	1240.7	3138.7	3689.6	1701.9	2861.9	4487.4	2557.8	1656.6	3786.6	591.2	9261.4	1412.7	182.6	1373.9	1368.8	735.3	4069.6	1353.9	391.3	583.9	628.9	11165.4	13487.7	25236	628.6	630.4	4214.4	2432.9	4153.6	395.7	2309.9	1079	3073.2	134.6	1051.7	400.7	4941.1	623.7	4123.8	1724.4
JC60	Control	401.5	1147.4	687.5	980.5	1869.7	412.7	875	4955.2	844.2	516	1538.1	2171.6	2210.8	2584.6	2551.9	774.6	669.6	460.7	11492.9	1431.7	254.3	1698.4	1073.1	1168.9	5412.6	1873.4	389.7	478.2	847	1855.6	8649.5	21300.3	698.3	585.3	3780.8	1459.7	711.8	236.1	1865.9	854.9	1924.1	123.4	788.3	272.7	2953.1	370.4	5046.1	1602.5
JC61	Control	391.7	1130.1	842.2	883.7	1690	416	1047.6	2759.3	697.5	523.1	1032.8	3162.5	2441.7	2305.8	2455.6	462.4	770.4	433.6	21304.5	1208.1	293.6	1303.4	1040.1	1223.3	7695.4	1840.6	472.3	431.7	592	4465	7399.7	21793.9	701.5	588.3	4071.4	1398.9	805.7	321.1	1760.3	1091.5	1421	129.5	731.2	202.4	1998.3	388.8	8014.6	2249.4
JC73	Control	395	1164	610.9	860.5	1658.8	436.5	989.3	2864.6	733.3	513.2	925.5	2549.9	2463.9	2592.3	2997.5	463.7	668.6	393.4	21062.7	1183.2	311.1	2217.7	1449	1307.1	8000.3	1923.1	488.1	541.4	917.8	2762	7449.1	17481.6	734.9	623.9	4013.5	1602.5	727.3	267.2	1752.7	1053.6	1505.9	211.8	637.2	227.2	2830.5	391.5	7459.6	2175.5
JC74	Control	443.3	1388.9	721.8	971.9	1930.7	376.5	1049.8	3146	826.6	573.6	999	2508.5	2408.6	2475	4136.7	528.2	675.3	399.3	21137.9	4060.7	282.8	1712.8	1442.3	1383.4	6699.6	1819.8	486.6	629.6	901.7	3076.3	7050	23270.6	748.3	682.6	4022.5	1566.8	787.5	268.5	2307.1	1182.7	1726.6	277	758.3	222.8	3701.8	916.3	6596.4	2038.6
JC75	Control	453.1	1115.5	1359.9	728.7	1551.8	409.4	1862.1	2710.5	832.4	464.3	988.1	2676.6	2569.3	2658.6	3749.9	461.7	697.5	440.1	7789.3	1594.2	261.2	2393.2	1067.1	1194.1	5769.5	2177.8	434.8	496.1	865.6	1852.2	12289.4	18893.7	669.3	732.4	7136.9	1343	711.2	255.3	2769.8	960.9	1858.3	156.7	659.1	278.5	2805.2	1057.3	5896	1795.4
JC78	Control	383.2	1071.2	695.4	790	1637.3	493.7	1071.9	2362.1	746.1	514.9	1057.4	2853.5	1884	3235.1	3805.7	424.3	550.6	423.5	12408.7	2277.6	246.4	1570.7	1712.3	1478.6	6653.4	1501.8	448.4	466.5	659.2	6548.6	8707.2	26703.8	608.9	653.1	4383	1310.9	650.8	271.1	1783.6	961.2	2263.2	152.6	688.2	313.2	2523.9	707.2	6288.1	1991.4
JC79	Control	502.7	1277.3	808.1	1058.9	1814.3	472.1	2208.7	3021.2	757	680.2	915.3	3367.1	2843.9	5156.6	2635.9	513.6	822.7	507.7	15360.5	1105.6	205.4	1363	1046.4	975	8147.4	1710.7	517.9	644.1	1129.7	3461.3	12389.1	19777	536.9	638.3	4984.8	1466.7	925.6	313.7	2400.2	1174.3	1296	166.3	640.4	279.9	2140.6	436.3	6946.2	2133.7
JC80	Control	1379.8	1030.2	935.3	745.2	1777.1	374.9	1101.7	2733.5	755.1	611.3	1189.3	4291	1571.4	1782.3	3170.2	455.7	490	507.5	17065.5	1390	328.4	885.6	1409.4	1159.8	7226.8	1583.2	443.5	694.9	611.9	5833.7	8049.1	17586.1	605.6	650.4	3000.3	1286.9	679.2	377.2	1542.9	1220	1122.4	175.1	633.3	236.9	2046.2	425.1	8779.4	2430.8
JC81	Control	407.3	1132.9	1555.3	766.6	1893.8	342.4	1183	2663.8	968.9	456.7	829.3	2910.8	2626.9	3639.1	3610.3	397.7	566.2	423.4	12850.1	1304.6	234.3	2124.3	1534.6	1030.4	6129.7	1746.6	459.4	558.6	742.3	5103.3	14389.3	21147.2	584.9	584.8	5635.1	2064.7	594.9	249.2	3731.2	1078.7	1988.4	168.4	625.1	282.2	2646.3	340	6435.6	1897.1
JC82	Control	598.5	837.9	678.1	580.8	1537.2	408.7	1015.2	2389.4	728	545	931.6	2493.4	1668	2678.3	2328.2	440.4	487.8	473.9	17343.6	1135.8	243.6	1069.8	805.9	1084.7	7625.4	1701.5	519.2	568.1	636.3	1138.3	7121.3	20301.4	644.5	577.8	2723.2	1057	743.9	311.7	1789.6	1069.1	1347.6	213.5	554	236.6	2146.1	434.1	7034.7	2238.6
JC83	Control	529.6	1047.2	780.9	776.5	1573.7	467	1033.8	2864.5	894.6	690.6	1058.3	2143.9	1703.7	3370.7	3571.9	619.3	570.8	511.3	5146.5	1313.4	432.8	1514.1	1386.9	990.1	5470.9	1737.4	353.5	810.7	810.5	4227.6	12039.3	24877.7	566	528.2	3486.5	1397.7	875.3	242.8	2194.1	946.3	1449.3	233.9	584.5	469.3	2567.2	1857.8	4554.5	1700.6
JC84	Control	603.8	1015.6	741.4	986.7	1628	484.8	1062.9	2281.6	834.8	465.6	929	3502.9	1728.4	4211	3128.4	772	590.4	412.8	11487.5	3308.8	263.7	1387.9	1401.7	971.8	3148.2	1842.3	570.2	754.7	866.2	7037.1	8345.2	22345.3	834.8	824.9	3203.4	1237.8	646.4	259.6	1440.9	888	1767.3	177.4	751.8	329.6	2859.9	456.6	3957.2	1507.6
JC85	Control	570.6	1166.9	963	1022.9	1671.6	429.7	2268.3	2807.3	783.6	464.2	689.5	4297.9	11372.8	1860.9	2681.6	348.2	733.2	624.6	16248	1186.8	232	1091.2	996.1	1085.7	8120.5	1926.8	1891.5	751.3	748.7	3860.6	16518.7	15104.2	651.7	532	4231.8	1367.8	667.8	310.7	11123.8	1124.1	1303.9	215.5	560.4	211.5	2323.8	391.6	7011	2053.1
JC97	Control	724.5	993.1	650	754.8	1466	337.8	1099.8	2338.8	673.5	512.4	939.1	3250.7	1708.3	2505.5	2370	417.6	459.9	456	9838	1335.7	268.3	1113.6	1443.8	1146.5	8014.5	1752.3	404.7	728	647.2	14180.9	6315.5	19600.3	660.1	664.6	4518.6	1307	695.3	295.8	1723.6	1202.6	1256.7	250.9	667.6	301.3	2256	1964.5	7717	2173.8
JC98	Control	408.6	1074.6	614.3	1120.1	1905.5	377.5	918.6	2474.1	755.8	455.1	988.3	2290.2	1500.4	2680.5	2698	399	612.6	446.2	11652.5	1049.8	331.2	1220.2	1204.7	999.6	5051.1	1724.1	382.7	702.5	639.2	1368.7	8941.5	17646.9	663.4	615	3832.1	1241.8	653.2	239.2	1566.4	1160.5	1439.4	155.5	687.1	323.7	2820.4	405.5	5058.1	1673
JC99	Control	388.8	961.9	752	853.8	1694.5	387	1307.1	2098.3	672.7	518.9	916.9	3102.2	2647.2	1320.4	3748.3	430.9	518	531	14743.7	1107.8	256.9	1128.5	1480.3	1136.8	6305.1	1647.8	418.4	721.8	629.1	4358.2	10050.5	25389.1	621.4	608.1	3048.1	1176.4	758.7	313.2	4134.1	975.4	1453.3	140.2	593.9	251.7	2150.1	384.2	7218.4	1905.5
JC100	Control	426.2	1061.2	867.1	891.6	1560.3	470.6	1150	2351.7	676.7	489.7	913.9	2885.2	1797.4	3993.1	2057.7	408.6	591.6	424.2	14515.2	1338.1	274.6	2099.9	959.6	1122.4	5329.9	1794.8	411.4	605	591.6	8823.6	9333.2	18963.9	1051.1	602.6	3543.5	1280.1	704.6	295.7	2139.2	1065.6	1327.2	124.1	595.7	257.9	2440.4	438.9	6744.8	2036.9
JC103	Control	388.4	1217.2	751.8	943.1	1620.4	361.6	1031.3	5113.5	732.1	579.2	998.7	4144.1	2320	1421.3	1963.3	477.3	518.7	496.2	14712.3	1148.1	315.3	2293.4	886.9	1187.9	6912.2	1701.5	453.2	364.1	1170.1	5673.9	6509.1	21124.6	717.2	570.5	2730.2	1220.1	852.9	357.8	1480.6	1024.9	1217.2	94.3	697.6	179.5	2104.3	353.2	7467.8	2263.2
JC104	Control	548.4	1240.5	672.1	1062.8	1442.9	338.1	961.6	2885.4	1052	556.5	1057.1	2234.7	1595	3322.9	4969	451.5	680.6	441.8	12334.3	1297.7	281.1	1706.1	903	1118.5	6766	1852.5	510.8	604.1	763.2	3095.9	7935.5	18668.2	684.5	591.6	3003.2	1453.3	1008.5	227	1407.5	925	1362.9	188.4	743.1	304.5	2586.6	404.1	6279.3	1877.2
JC105	Control	545	1220.8	898.5	951.6	1527.8	370.3	1075.9	2760.5	699.6	532	1016.9	3142.4	1979.6	1332.2	2600.2	426.7	546.8	446.7	13177.4	1390.9	294.5	1275.6	1225.3	1205.2	7108.9	1704.5	461.5	415.7	1372.9	5046.9	6594.3	20749.2	711.6	540.5	2448.4	1407.8	852.2	327.6	1612.7	977.9	1426.7	151.5	601.7	218.4	2592.5	387.3	7603.8	2172.9
JC106	Control	448.3	1178.2	661.8	854	1375.1	359.7	1086.2	2542.1	722.9	534.8	915	3037.2	2141.1	1739.8	2866.5	416.9	593.6	452	7628.1	1196	279.7	1146.8	1258.1	1054.2	5614.8	1908.5	504	642.2	778.9	2072.9	8220.5	30212.9	653.5	600.1	3968.2	1233.7	829.4	272.6	2411.8	881.5	1835.7	108.2	637.8	318	2878.7	353.9	6169.4	1748.8
JC107	Control	395.9	1142.7	768.3	864.7	1441.4	393.2	930.8	2489	722	494.6	866	3175.6	2111.8	2472.2	2395.1	379.1	747	450	8389.6	1176.3	258.7	1751.5	966.5	1036.1	6667.1	1734.4	393.7	371.1	739.3	2149	8022.6	18696.5	583.1	566.6	4354.7	1270.7	739.2	277.2	1720.2	964.4	1756.6	166.4	599.8	249.7	2242.2	716.2	6245.8	1833.4
JC108	Control	645.3	1076.4	665.9	879.5	1463	424.4	732	1931.2	740.5	844	496.1	2034.5	2838.2	3473.9	2666.4	253.8	1345.7	370.4	6750.1	3200.7	212	1410.4	1038.1	664.6	2306.8	1416.8	356.4	494.9	821.3	4862	8804.2	23709.9	510.7	558.8	7176.3	1629.6	524.1	149.1	1179.9	685.4	1381.3	127.8	587.1	269.7	3082.1	319.6	2453.5	1184.7
JC109	Control	333.4	759.9	578.6	571.9	1482	535.1	996	2011.1	686.8	580.8	1319.9	2689.2	2220.5	2455.9	2079	511.9	679.6	414.5	12263.4	1959.3	277	967.7	842.1	1102.8	6252.4	1767.7	470.9	534.2	1049.5	2567.6	7907.9	25146	629.1	564.2	2706.9	975.4	795.3	264.9	2070.4	926.5	1457.6	161.3	611.1	285.8	2058.8	349.8	6122.8	1825
JC121	Control	753.2	1634.6	682.3	1141.8	1533.1	441.4	997.6	2904.4	1018	693	2030.9	2579.7	2134.8	2480.4	3152.2	739.3	871.2	447.5	14776	5090.3	368.2	1375.8	1137.9	1033.6	6803.5	1923.5	385.7	558.3	629	6495.9	7533.6	16368.8	764.5	538.4	5672.1	1478.5	986.6	304.6	1588.6	1007.5	1316.3	237	890	276.3	2333.2	994.2	6349.3	2033.3
JC122	Control	466.9	1162.7	656.1	6744.3	1445.2	355	938.6	2523.8	887.7	15471.6	945.8	3218.3	1779.7	2108.9	2519.5	2307.6	765.3	428.6	14078.8	1086.4	301.2	1574.3	1893.1	1180.8	5595.1	1602.1	439.8	485.8	728.8	1863.9	5411.7	16916.3	666.5	572.9	4468.5	1216.1	893.3	387	1487.3	1036	1561.2	143.9	601.2	221.2	2752.9	910.4	6216.4	1930.5
JC123	Control	475.8	1021.4	792.5	785.6	1318.9	397	992.9	2212.3	737.4	551.8	947.6	2630.3	1859	1617.8	2395	547.9	624	413.2	7300.5	1159.6	299.5	1473.1	1039.9	1046.4	5398	2011.9	1353.4	688.3	739.1	6332.7	9178.6	19122.9	670.3	596.9	3697.4	1214.7	745.7	266.8	2023.3	890.8	1370.5	199.5	704.6	279.7	2329.9	441.7	5836.7	1667.8
JC124	Control	480.2	1034.3	771.1	768.9	1484.2	455	993.5	2460.1	764.5	657.4	1056.5	2505.5	1938.9	2581	2280.2	474.7	613.7	408.7	22865.7	1053.5	342.4	1120.5	880.2	1166.5	6585	1758.1	449.1	334.3	688.8	5044.2	10293.2	14261.1	679.3	488	2213.9	1220.4	864.2	301.4	1492.7	968.3	1241.4	147.8	635.7	291.9	1888	420.8	7035.7	1967.3
JC125	Control	685.7	927.8	604.7	718.7	1333.1	392.2	897.3	1941.3	763.4	557.7	971.1	1577.5	1597.6	2879.6	3782.9	416.1	655.4	356.6	13007.7	6756.7	276.2	1521.1	1068.6	1374.6	3286.2	2200.5	404.9	580	560.3	4582.2	8125.6	17921.9	2215.9	530.5	6008.2	1236.7	730	187	1450.9	907.2	1544.2	128	753.2	237.1	2959.1	383.2	4100.4	1444.2
JC128	Control	618.8	2076.8	1523.5	1089.8	2151	433.4	1597.3	3184.7	899.4	584.4	1045	4019.4	4560.7	3036.2	2926.5	486.4	745.1	669.4	27765.8	1570.3	330.5	2124.3	800.4	1504.1	9410.9	2335.3	535.7	659.4	1411.5	1837.2	10902.2	17660	845.9	758.6	4496.8	1714.7	966.2	427.6	4300.5	1377.7	1525.6	209.4	750.3	265	2810.2	617.7	9941.1	2938.2
JC129	Control	539.1	1629.6	1003.3	1167.4	1974	482.1	1319.4	3704.6	1244.2	643.2	1143	5013.4	2171.1	2825.7	3836.8	496.5	749.5	604.6	19602.1	2025.9	341.7	1787.1	1019.6	1481.1	8797.1	1909.6	657.6	584.4	865.3	2302.5	8762.4	14964.6	5422	828	2849.8	1771.8	973.9	451.3	1880.9	1385.3	1864.2	155.4	692.3	264.4	2751.2	570	9071.2	2589.2
JC130	Control	625.5	2161	2298.2	1439.1	2129	631.6	1286.1	4769.5	896.8	724.8	1178.5	6026.4	3203.8	3303.2	3128.6	558.7	1275.2	878.8	21195.9	2431.6	384.9	2913.2	863.2	1596.2	8014.3	1920.2	561.9	603.6	1219.5	2918.3	21489.8	19427.9	887.5	818.6	3263.2	1939.9	1082.9	486.1	1712.3	1523.8	1582.9	139.1	2223.6	249.4	2725.2	505.4	9841.5	2802.4
JC131	Control	613.8	1522	1059.2	1383.7	1938.2	595.7	1371.4	3417.5	1012.3	596.5	1109.4	3759.3	3793.1	2045.2	3277.1	723.5	904.9	529	15774.3	1503.9	363.8	2154.6	2211.3	1469.9	8146.9	2414.3	697.3	741.5	1403.1	7927.7	12361	16115.9	816.3	733.9	3922.9	1617.9	909.2	337.3	2876.1	1188.7	1790.4	147.8	763.3	310.1	2760.9	498.4	7449.3	2216.5
JC132	Control	518.1	1445.3	1259.3	1025.6	2025	664.1	1370.6	3524.7	939.2	646.9	1165.7	4942.1	4242.6	3822.1	2628.4	497.6	924.6	684.6	19199.1	2115.3	391	1400.9	1311.5	1392.5	8569.4	2299.8	539.7	611	1089.2	6499.2	11877.4	16273.1	834.3	781.9	3562.8	1686	843.2	459.2	2552	1493.9	1539.4	187.6	669.4	315.6	2403.2	561.7	8847.3	2775.9
JC133	Control	448.9	1349.5	1172.7	1028.8	2227	467.3	1331	3658	888.2	689.1	1197	4617.2	2049.3	2753.9	2255.9	494.2	795.9	568.4	20104.4	1530.9	395.2	1589.7	1060.2	1577.1	10251.5	1969.3	625.3	572.8	827.7	7752.1	7053.6	20751.6	776.6	715.4	2898.6	1735.9	984.9	437	1947.9	1383.9	2124.7	154.9	798.7	320	2552.1	496.1	8875.2	2668.4
JC145	Control	459.4	1603.7	938.1	1133.9	1974.9	609.6	1251.2	2892.8	796.1	682.3	1212.1	4592.4	2050.5	2702.5	3438.4	572.2	794.7	646.5	18353.7	1503.1	353.3	1592.6	789.4	1350.6	8325.8	2230.8	506.3	1017.6	896	1810.6	10878.3	25865.4	832.2	738.3	3601.7	4946.7	1070.3	420.3	1798.4	1319.1	1683.2	153.6	742.9	356.6	2217.1	526.6	8415	2334.4
JC146	Control	673.3	1589.8	708.3	1135.5	2042.6	532.5	1336.1	3379.2	801.1	761.5	1125.7	4219.9	3193.6	3475.3	2759.2	545.2	1091.2	555.8	21153.7	3364.3	343.1	1627.1	576.3	1410.4	9516.7	2296.1	535	671	1294.8	2907	7958.1	21033.5	893.1	691.1	3212.4	1627.6	1017	389.6	2648.6	1461.7	1527.4	155.2	846.3	280.9	2424.2	544	9659.4	2580.2
JC147	Control	666.7	2027.1	892.9	1265.1	2013.1	477.7	1315.2	3807	812.9	1216.1	1465.2	4695.7	2466	3152.7	4507.6	749.4	729.9	617.8	20720.7	1644.2	344.8	2088.4	800.3	1592.9	9105	1958.7	527	650.4	875.3	6353.6	7724.3	19316.5	818.2	756.6	2955.8	2149.8	1411.3	441.7	1976.9	1460.3	1493	189.3	840.2	300	3234.9	640.6	9817.7	2875.9
JC148	Control	691.3	1416.8	993.1	1056.5	1537.1	438.8	975.8	2602	1475.7	584.2	1085.7	1891.8	2339	4264.7	3975.7	617.1	920.1	537.5	4315.3	3061.5	335.8	2212	2844.6	1095.5	3078.8	2458	572.3	1131.2	1489.3	8889.6	11718.4	20505.3	802.8	755.7	5305.2	1574.9	992	189.5	2029.9	899	2965.1	171.3	938.8	321.4	4134.3	510.6	3291.4	1533.8
JC149	Control	852.6	1326	912.2	943.3	2071.6	479.9	1245.9	2900.2	990.8	1024.3	1157.4	3232.4	1784.1	2228.1	2866.1	521.1	611.4	576.6	17449.7	1402	338.6	1566.5	1820.2	1445.9	7963.7	2016.1	647.3	755.6	823.5	5371.4	9906.3	20936.8	829.2	715.7	3601.2	1811.2	1028.4	467.6	3724.4	1220.5	2208.4	144.1	853	308.4	3300.3	409.1	7900	2337.5
JC150	Control	566.3	1627.8	816.3	1183.7	2020.6	474.5	1334.5	3435.1	879.2	624.5	977.8	3477.6	2614.6	6415.7	3357.8	476.8	835.7	613.3	26004.1	2593.2	364.2	1863.6	2008.3	1486.3	7095.5	2504.6	548.5	644.8	1098.6	4563.1	9864.7	17580.9	838.5	725.2	3319.1	1735.4	846.6	349.7	2809.8	2889.8	2075.8	269.9	854.8	356.3	3185.1	490.9	8983.5	2667.4
JC153	Control	617.7	1659.7	1137.7	1580.4	1816.3	596.8	1212.1	3050.2	1005.3	1084.2	1372.6	2569.2	2543.8	2567.5	2564.8	749.3	683.9	972.8	12539.9	1239.5	319.7	1501.6	830.6	1150.6	7364.6	2002.7	457.7	643.7	734.1	14369.8	8773.1	19501.1	771.9	658.9	3704.3	1595.3	3231.5	407.2	1501.6	1564.1	1481.9	211.4	1072	386.7	5528.7	974.4	6475.6	2390.4
JC154	Control	611.6	1537.5	726	1044.4	1657.7	557.5	1197.6	3014.6	996.7	634.6	1052.6	3209.3	2622.3	3041.9	3085.3	546.4	1250.7	551.4	14185.1	10073	360.4	1426.7	1050.2	1369.6	9076.6	2599.1	554.5	583.3	875	8748.6	8726.9	14319.2	802	656.3	7592.2	1539.9	948.2	316.4	1955.8	1062.7	1947.8	141.7	736.1	291.3	2733.1	773.1	7588.4	2392.4
JC155	Control	537.5	1847.7	809.2	1367	2049.2	462.5	1292.6	3903.5	786.5	610.2	1232.1	4513.9	2650.4	2625.6	2930	487.9	666.3	564.1	19491.1	3944.8	368.8	1730.6	977.6	1495.6	9821.9	2058.7	590.8	703.8	1271.7	6224.5	8429.5	22027.6	851.1	712	2965.8	1788.4	945.9	437.3	1810.4	1358.5	1596.4	137.7	853	322.3	2768.7	519.7	9967.8	2858.7
JC156	Control	580.1	1954.7	980.5	1379.8	1771.3	777.8	1551.7	3484.5	1042.3	685.2	992.2	5150.3	4606.3	2310.8	2792.5	470.3	1346.5	715.7	11599	1908.7	338	1779.7	900.3	1782.3	9313.9	2276.9	459.4	897.6	1565	9638.6	18464.3	22626.1	895.9	732	4235.1	1660.8	996.6	441.7	3641.7	1576.2	1431.8	373.4	754.9	278.8	2404.2	511.7	8863.1	2408.1
JC157	Control	945.9	1472.6	2612.2	720.4	1584.8	451.6	658.4	2579.1	1280.6	494.1	744.2	1082.3	4349.5	4068.5	2523.5	1073.5	2296.3	341.6	1774.5	5686.8	391.7	2490.8	1231.3	1686	1489.6	1136.4	453.4	701	901.1	9846.3	22847.4	23419.4	961	580	6843	1845.5	726.4	113.3	1324.8	675.8	3132.8	167	959.9	316.9	5766.3	853.6	1091.9	1227
JC13	ASD	618.6	1489.3	732.7	1229.6	1647	467	1041	3114.2	1247.7	489.8	846.5	4185.2	2677.1	2554.5	2340.9	393.8	1899.4	548	16008.4	1649.7	264.3	2050.5	1196.5	1255.5	6134.1	1730.4	427.7	456.4	684	5625.6	10344.3	28440.7	697.6	600	4690.2	1479.7	741	374.9	1785.7	1273.6	1252.2	162.7	597.9	187.4	2018.9	682.6	7523.2	2247.5
JC14	ASD	512.2	1697.8	2628.3	1484.3	1711.9	548.3	1213.8	3188	868.5	649.3	991.3	3767.7	3966.6	2346.7	2016.3	413.6	1262.9	538.3	15683	2257	253.9	1187.1	987.1	1373	7370.9	1816.5	656.4	341.7	1390.2	2989.9	19487.4	43527.8	685.7	529	2212.6	1674.4	2284.1	331	2453.8	1255.6	1340.2	273.8	616.7	214.9	2762.9	535.1	7168.9	1998
JC15	ASD	438.5	1121.7	857.3	1419.4	1926.3	412.6	1222.3	2373.1	1203	495.8	958.6	2489.7	1832.8	2669.4	2200.9	439.3	586	435.6	12805	1529.5	242.2	1481	970	1267.3	6387.4	1704.8	402.5	754.7	914.2	4511	8600	24091.8	667.3	635.1	3518.3	1178.9	776.9	283.1	3104.7	1030.5	1554.2	246.8	740.6	248.5	1791.4	502.1	6554.9	1901.8
JC16	ASD	505	1209.7	1394	1036.1	1551.6	523.3	1982.2	2652.5	764.1	523	898.5	3360.5	6357.3	3170.1	2073.4	520.2	1168.1	599.2	13832.4	1781.7	366.5	1304.4	777.5	1067.5	7377	2197.8	1780.4	446.9	1593.4	2726.3	15253.2	17102	658.8	529.6	2638	1198.2	766.4	301.4	6167.4	991.4	2011.4	155	603.7	213.4	1888.4	368	7372.1	2113.5
JC17	ASD	440.7	1120.2	885	925.8	1518.5	523.9	1422.4	2373.8	647.9	693.4	941.1	3266.6	3753.4	1523.1	2116.1	417.7	692.9	502.3	13972.7	1160.4	239.1	1495.8	1382.9	1054.7	6842.8	1636.1	388.7	449.7	979.2	4378.5	9864	11025.7	692.5	578.6	3843	1218.2	787.4	314.1	4045	1022.2	1526.3	144.8	563.9	223.5	1960.5	435	7069.1	1986
JC19	ASD	499.3	1822.5	658.2	1087.4	1650.8	459	1203.1	3050.3	2717.4	545.4	1067.2	3466.4	2509.3	3496.4	2201.5	886.5	892.1	451.4	9203.6	1485.6	305.9	1443.4	1155.8	1078.4	7441	1775.6	558.9	486.8	902.5	10674.3	8649.3	28836.9	632.9	567.3	2959.1	1518.5	996.7	296.7	3353.4	1121.5	1685.7	166.8	1429.4	201.9	2674.4	447.7	6812.5	1996.6
JC20	ASD	663.6	1583.4	618.8	1162.4	1931.8	434.4	1421	3852.9	707.7	492.1	834.6	5196.6	4299.5	2187	2401.7	356.1	856.4	454.1	13824.3	6484.4	411.9	1152.7	796.9	1364.8	7995	1808.8	453	489.6	1338.1	2135.2	7614.5	18830.2	669.2	584.3	2619.7	1616.4	706.5	431.3	4381.9	1370.5	1815.2	249.2	726.3	204.2	1775.6	405.4	8575.4	2300.2
JC21	ASD	334.3	962.7	940	776.9	1706.5	442.8	1143.2	2347.2	850.3	473.5	1516.5	2041.2	2045.3	3512.3	2924.2	760.7	920.2	386.9	10067.4	2838.1	339.1	1104.9	821.8	1000	4489.7	1787.4	738.7	586.3	653.6	3437.9	9817.4	26363.6	697.8	615.4	4936.2	1296.3	745.9	209.9	3323.7	1114.1	1707.6	213.7	714.2	316.1	2096.1	549.3	4742.8	2054.7
JC22	ASD	503.5	6044.3	1821.2	2554.6	2813.6	611.7	1202.7	7489.2	2163.3	5233.6	3232.3	3216	6063	7442.4	3246.1	905.1	809.6	2256.8	14399.6	1269.9	217.7	1391.4	1354.3	921	6739.2	1518	370.6	488.2	817.3	4054.3	7523.1	18397	623.8	650.8	4050	2888.6	1922.4	483.6	4184.7	1432.1	5623.8	217.5	1992.2	431.3	5662.3	2046.8	6016.9	14417
JC23	ASD	663.2	1215.3	700.2	929.3	1761.4	535.4	1093.4	2702.7	913.7	465.2	912.4	3183.5	2551.4	1542.7	3146.7	423.9	738.6	471.1	17388.9	2152.1	248.4	1447.1	1272.9	1242.5	8000.5	1875.1	449.8	678.8	936.1	4337.2	7365.7	16770.8	685.1	714.2	3396	1461.1	682.8	289.6	2636.1	995	1508.6	171.4	647.4	265.1	1852.5	921.9	7547.9	2332.8
JC24	ASD	430.1	1411.3	1563.3	1109.1	1915	431.8	1501.3	2515.3	730.5	476.3	1142.7	2744.5	4166.1	3087.2	2544.9	395.1	1284	514.3	13311.9	1229.9	285	2083.7	991.8	1165.4	4860.4	1675.4	428.2	766.2	951.6	5854.5	15123.8	25240.8	586.3	614.2	4823.1	1555.6	800	263	6776.9	1103.9	1501.2	187.2	750.1	253.7	1908.3	472	5229.9	1699.6
JC38	ASD	483.5	1054.9	707.8	749.5	1494	327.3	1054.9	2777.5	766.4	599.7	943.7	2335.6	1985.3	2485.1	2769.1	424.8	570.6	366.4	7266.2	1235.2	267.2	1395.3	1232.1	1208.6	7478.2	1850	496.3	793.3	778.3	4512.7	7862.1	23281.4	652.7	652.7	4191	1287.4	861.7	245.7	2302.7	1054.7	1281.6	272.1	675.2	235.3	2164.5	849.5	5880.7	1888
JC39	ASD	499.5	1267.1	695	955.6	1553.5	346.3	1192	2652	749	699.2	990.9	2619.3	2851.3	3396.5	2352.2	571.2	617.5	447.4	13615.3	2816.9	329.6	1155.8	1294.8	1173.6	7918.8	1864.1	455.5	453	1082.7	1669.3	8054.7	12611	842.8	571.1	3673.9	1377.6	827.9	278.4	3340.3	955.3	1532	176.7	671.6	228.9	2186.1	360.9	6804.7	1996.2
JC40	ASD	516.8	1640.9	759.8	1337.1	1478.4	429.6	1189.4	3076.6	1183.6	588.2	1040.9	3177.6	3435.4	2196.4	3077.6	455.3	740	449.5	14662.7	1443.6	322.4	1738.5	1263.1	1192.4	7698.1	1779	476.9	328.9	1787.3	3636	9079.9	29689.3	691.3	480.7	2730.1	1563.9	890.9	302.7	2481.2	986.9	1501.2	128.9	642.4	178.5	2599.7	416.8	6787.9	1984
JC41	ASD	481.7	1270	950.4	1043.1	1581.4	351.2	1407.3	2707.6	713.3	465.4	821.4	3013.4	4221.6	2549.4	3032.9	364	690.3	438.8	21602.9	1492.9	261.7	1623.6	544.6	1215.7	7755.7	2083.1	455.3	471.1	1626	6107.8	8701.5	18697.8	669.8	549.1	3226.5	1571.9	716.5	315.7	5284.7	1188.5	1174.5	124.2	769.6	200.2	2037.3	401.1	7998.2	2255.3
JC42	ASD	356.9	1578.9	642.4	1080.8	1670.9	430.8	969.9	2713.9	723.9	596.2	900.6	3338	2085.5	1183.1	2126.9	426.5	987.4	441.1	8489.7	5554.4	312	1717.2	1234.5	1115.9	6820.8	2082.6	428.5	578.9	934.6	5690	9588.6	19798.1	769.7	521.6	4110.5	1537.4	990.2	287.1	2144.9	1086.4	1548.5	164	670.5	207.3	2334.7	901.7	6050.1	1787
JC43	ASD	395.6	1356.4	638.7	1044.6	1821.8	326.2	1085.7	2696.7	771.3	615.6	1015.1	3591	1507	2482.1	2379.7	444.1	545.1	432	10837.7	1569.8	318	1314.4	1714.1	1199.6	9865	1662	446.4	576.3	7564.7	11061.4	5785.6	20124	954.1	668.1	2522.9	1391.5	1161.8	352.5	1497.2	1224	1375.6	175.5	751.1	229.2	2814.6	465	8408.6	2302.8
JC44	ASD	352.9	1255.4	716.9	854.7	1486.1	354.9	942.9	2618.7	658	545.6	1233.8	4006.4	1209.7	2050.6	7219.7	450.7	480.9	468	14279.5	1183.8	450.7	1232.5	1218.6	1174.4	6518.1	1615.9	446.5	519.4	961.8	2862.6	6302.9	20141.2	721.8	632.5	2630.6	1279.4	811.4	371.4	1378.9	1037.8	1499.6	122.9	588.7	227.8	2091.1	396.7	6518.6	1960.9
JC45	ASD	512.1	1654.9	723.9	1228.7	1668.2	391.9	1104.8	3388	732.8	628.7	944.4	4124.2	2479.5	1158.1	2185.6	462.4	868.1	486.1	17895	1457.8	320.9	1562.6	1077.6	1342.7	6929.9	1919.3	475.4	560.5	1071	2958.4	7341.8	14242.6	777.8	611.9	3218.6	1659.2	882.9	395.5	2163	1339.9	1466.7	166.8	607	214.2	2068.4	971.5	7815.3	2399.9
JC46	ASD	652.6	1385.2	1200.6	1293.2	1764.1	494.3	905.1	2544.9	906.3	580.4	773.1	2082.9	2539.2	3318.3	3541.5	352.4	1000.8	436.3	9550.2	1608.9	498.3	3184.4	1328.8	874.3	2684.6	2209.7	375.9	594.2	755.1	6309.5	12503.2	20105.1	656.7	756.2	9012.5	1565.3	611.1	180.6	1590	917.9	1830.2	172.3	842.7	252.5	3801.7	436.5	3278.8	1378
JC47	ASD	388.7	1251.4	882.5	867.9	1711.3	315.8	965.7	2706.3	753.8	1019.7	1038.1	2885.1	1465.2	2573.1	2940.1	457.5	505.8	426.3	14946.1	1201.2	301.6	1279	1672.8	1464.3	7986.2	1760.4	717.3	523	979.7	11332.3	8233.7	26783.4	705.6	620.8	3049.6	1471.6	1045.1	297.5	1359.9	1017.8	1333	161.2	566.9	237.8	2019.1	417	7067.5	2122
JC48	ASD	444.3	1267.1	693.6	1291.4	1523.5	406.9	976.5	2486.2	1048.8	512.4	963.2	2503.6	1890.4	2483.3	2715.6	491.7	662.9	439.9	13637.9	1149.3	316	1323	1431.3	1129	6124.1	1876.5	415.5	663.2	1050.4	5466.3	7458	18999.4	726.1	670.3	3696.9	1578	786.4	274.4	2032.2	1018.7	1828.3	173.4	671.1	336.2	2820.6	392.7	6165.6	1888.4
JC63	ASD	407	955	589.5	762	1349.6	417.4	880.4	4849.2	971.3	479.9	933.7	1383	1816.5	2356.3	2893.7	500.8	638.7	338	7093.1	1013	260.6	1290.7	1884.4	971.6	3390.3	2092.3	424.1	654.5	747.1	4146.2	8212.5	24484.4	743.7	633.9	5173.4	1122.1	1621.7	189.8	2164.1	750.9	2154	305.7	702.5	321	2670.8	452.2	3652.3	1681.4
JC64	ASD	584.7	2132.2	1737	1951.7	1721	395.6	1083.4	4421.1	719	389.1	640.6	3777.7	4236.2	3936	2688.9	309.3	1142.2	460.8	26487	2046.3	241.6	2707.6	1210.7	1453.1	7659.4	1462.8	462.9	443.3	1488.8	6171.7	11361.9	22350.5	639.8	551.3	3742.6	2225.4	731.6	327.3	1848	1240.4	2917.1	152.1	765.9	207	1930.4	469.2	8340.1	2204.4
JC65	ASD	403.7	1284.5	871.6	1337.5	1689.2	467.4	986.9	2405.1	937.4	537.9	1137.8	2051	1382	4118.1	2346.3	453.9	665.9	450.5	6389.2	2163.7	268.1	1577	1147.9	1745.8	5055.4	1986.9	413.4	517.9	634.2	7243	12260	22080.9	725.4	627.9	3544.1	1191.5	766.5	252	1651.8	894.5	1406.7	160	704.8	685.3	2170.2	360.7	4969.5	1967.8
JC66	ASD	490.7	973.1	580.8	1203.3	1229.1	354.4	886.4	2630.5	791.8	568	1016.4	1529.4	1604.5	2515.4	2603.3	447.8	651.2	477.3	8447.3	1205.6	287.6	2817.4	1328.2	1536.1	4171.9	2015.1	649.4	685	878.2	8505.8	6221.3	19503.6	655.9	731.9	3373.5	1160.9	703.5	193.7	1496.2	834.2	1901.6	173.2	755.6	257.5	2906.7	547.7	4066.8	1518.2
JC67	ASD	1226.5	1389.1	686.4	1121.3	1554.6	327.1	1301.1	2944.2	817.6	527.2	1029.1	4143.7	3320.3	2929.2	2826.1	449.1	739.4	491.2	17852.1	1195.7	286.2	1246	790.6	1388.5	6643.5	1977	437.5	517.5	1038.6	1210.2	7868.3	18944.1	681.7	602.5	2889.1	1420.8	755.7	340.8	3207	1254.7	1887.6	228.2	634.9	212.8	2290.8	414.5	7670.1	2130.1
JC68	ASD	635.3	1233.2	1001.1	1037.2	1602.3	387.3	1035	2530.1	779.7	499.9	942.8	2116.3	1956.3	3670.9	2598.9	421.9	696.8	401.7	17171	1316.9	277.6	1838.6	1373.9	1268.2	6375.9	2125.3	429.4	496.4	710.5	1856.7	9194.2	19123.1	780.1	599.3	2991.4	1386.6	769.8	257.3	2110.9	873	1964.4	163.4	644.3	269.7	2903.8	365.6	6169.6	1906.6
JC69	ASD	458.3	1021.1	1142.3	740.1	1669.8	372.4	1022.4	2623.5	765	537.3	965.1	3918.1	2310	2426.9	2423.2	470.8	531.3	453.3	16109.7	1211.6	266.2	1194.4	1212.7	1276	6739.1	1672.3	495.1	478.6	706.2	1350.1	7962.7	17711.7	694.9	601.6	2129.4	1166.4	783.1	348.5	1963.8	1288.3	1244.4	263.3	605.2	182.7	1857.1	548.9	7514.4	2136.2
JC70	ASD	372.6	2053.2	1964.9	811.9	1868.7	349.7	999.7	2800.5	771.3	547.3	958.5	3309.4	1686.7	1945.7	2726	464.1	549.9	425	8122	1273.7	291.4	4143.7	1669.2	1102.2	6145.6	1834.9	554.7	442.9	1052.2	5998	16289.8	30293.1	800.4	669.5	4833.7	1355.4	773.2	261	1974.4	1011	1756.6	120.9	668.7	396.6	2331.3	421.3	5845.9	1907.3
JC71	ASD	504.9	1358.7	931.5	1050.1	1786.7	394.5	845.5	2540.8	1032.4	423	940.6	1871.1	1992.6	5639	6172.6	459.1	799.2	403.9	9578.9	1471.8	266.2	1349	469.2	1501.9	3289.2	2216.9	572.6	637.9	846.1	7778.5	9919.3	21369	730.3	770.5	4444.6	2014	679.6	165.5	1523.9	918.2	1662.2	121	928.1	303.7	3460.8	370.3	3445	1435.7
JC72	ASD	397	1155.2	838.2	891.9	1650.9	349.2	979.6	2882.8	796.8	518.1	955.6	3026.8	2618.3	2155.2	2494.5	440.6	580	447.9	20603.5	2647.5	260.2	1934.8	1409.5	1318.8	7068.5	1850.8	534.7	535.2	925.5	2877.3	6657.1	19664.5	710	627.5	4190.9	1509	820.4	327.1	3391.2	1142	1372.2	261.9	621.2	212.6	2749.2	1003.9	7266.5	2320.3
JC86	ASD	992.7	1002.8	581.8	766.3	1623.1	340.8	1157.7	2607.5	845.3	494.8	864.9	3497.4	2225.2	2979.6	2270.7	412.3	533.5	468.2	8553.2	1364.7	240	1199	834.5	1126.2	7936.6	1799.4	401.7	624.7	1020.2	5918.9	6854.1	15962.2	628.9	603.7	5910.2	1194.2	668.2	302	2759.6	1006.1	1285.1	163.1	547.4	233.8	2003.8	438.3	7127.5	2134.5
JC87	ASD	330.3	828.2	725.9	638.3	1544	421.9	1011.4	2410	672.1	545	927.5	2916.2	1689.2	1846.1	2244	456	467	449.1	11882.3	2913.7	259	1505.9	1356.2	1054.2	6670.4	1632.1	473.9	471.3	748.1	7205.3	7831.8	20278.7	637.2	611.5	6954.8	1202.5	816.9	327.8	1655	1123.7	1596.5	170.7	565.9	249.3	1896.6	1627.8	6444.3	2047.8
JC88	ASD	325.3	821.6	828.6	683	1448.8	443.6	1071.2	2103.5	631.3	558.7	942.6	2829.2	1436.3	1793.9	2198.4	486.8	496	476.8	15075.4	1050.8	275	1549.1	1885.5	1407.9	6712	1648	455.4	707.1	888	6883.7	9118.3	21121.2	682	646.9	5902.6	1160.2	912.1	334.8	1839.8	1115.8	2391.1	185.2	519.3	256.2	2081.5	433.6	6443.9	2188
JC89	ASD	1646.4	1104.5	1238	1036	1971.2	451.7	1024.6	2205.4	991.9	548.9	948.4	2718.4	1367.7	3457.4	1932.9	427	770.8	424.1	12311.1	1905.9	247.2	1526.4	1528.1	1077	6458.9	1721.9	415	641.7	774.6	4486.3	11574.7	20485.6	663	616.9	4964	1286.9	738.2	269.4	1511.2	1146.2	1792.8	145.2	667.1	291.6	1936.4	626.3	5860.6	1890.1
JC90	ASD	533.8	1530.7	718.6	1085.8	1507.5	629.2	1273.5	2444.6	1609.3	494.9	1072	3090.7	4010.8	1855.1	2203.5	396	1187	582.7	13913.6	1841.8	304.8	1298.7	1448.3	1225.1	6459.2	2417.1	406.2	439.1	855.9	6258.9	12673.1	17897	724.4	555.4	4493.4	1449.5	736.9	322.2	3718.4	1147.2	1598.2	139.1	603.7	220.9	2075.6	445.2	6640.8	2124.6
JC91	ASD	638.3	1188.7	945.1	1071.6	1633.2	453.9	1077.8	2585.6	694.5	483.5	1255.2	3238.6	3211.1	4587.1	3157.7	446.6	739.4	445.3	23458.4	2464.8	269.4	1789.2	766.9	1260.6	7666.1	1672	445	534.9	983.1	2961.8	10446.7	16844.6	625.6	607.5	3488.1	1456.8	690.1	311.7	1792.4	1141.3	1405.4	155.6	608.4	213.3	2002	1206.8	8387.2	2443.4
JC92	ASD	661.3	1356.5	1092	1120.1	1493	428.2	1635.1	2842.3	809.3	576.2	889.2	4388.8	3131.6	3600	2584.2	379.2	1039.2	530.8	18072.6	2096.7	285.1	1741.1	1299.6	1032.8	5822.4	1599.5	404.6	414.3	800.6	1523.2	8794.7	30241.4	600.2	680.2	2839.7	1471.5	695.3	320.4	2321.8	1098.3	1304.4	121.2	638.8	214.2	1937.1	579.5	7031.8	1873.1
JC93	ASD	480.5	1190.7	831.4	950.4	1296.9	640.3	1074	2162.5	874	549.4	898.5	2671.4	2390.9	3968	2385	372.2	2411.9	476.9	16110.5	1043.1	314.6	1732.8	2998.1	973.2	5467.1	2111.7	2325.1	584	725.9	4621.4	17328.1	18400.3	637.7	626.2	4834.4	1168.1	659.6	250.5	2588.7	1241.8	1943	246.3	693.3	222.3	1725.2	1260.7	5804.2	1951.7
JC94	ASD	434.5	987.4	875.6	695.9	1592.4	469.5	1101	2487.9	669.7	571.5	944.5	3229	1792.9	1398.4	2886.9	436.4	704.7	459.5	15637.3	1341.3	258.4	893	1173.2	1106.3	7688	1422.2	424.6	499.1	766.9	3870.6	8037.9	22846.9	673.5	635.8	3349.2	1105.5	809.3	383.7	2063.1	1052.5	1436.1	143.8	571.5	230.3	1928.2	401.2	7164.4	2171.7
JC95	ASD	467	1092.8	644.1	986.7	1511.4	578.9	1205.8	2234	1208.6	546.2	825.5	2773.4	3742.3	3125	2445.9	364.1	1631.8	495.6	20991	1126.1	254.4	1297.6	1737.7	1024.1	7202	1969.9	377.9	341.2	834.2	5776.5	11514	18977.2	678.4	653.6	2966.9	1329.8	715.3	265.6	2976.7	946.4	1157	108.3	557	263.5	1825	373.3	6994.9	1876.5
JC96	ASD	557.2	1437.3	887	1141.3	1673.7	413.8	1845.4	2923.8	673.5	722	851.3	5408.1	6512	2156.8	2267.2	386.1	714	564.7	12168.9	1502.1	253.3	1350.5	682.7	1163.6	8793.3	2243.3	376.5	527	948.9	2809.5	13340	16422.1	644.3	611.9	3305.3	1358.8	694.4	382.6	4846.1	1354.9	1206.1	228.3	631	182.6	1695.2	421.3	8383.7	2128.9
JC110	ASD	342.7	1014.2	770.6	810.4	1663.8	417.9	979.1	2487.7	765.5	587	996.2	2696.7	1738.9	2034.4	2554.9	526	597.8	450.6	20428.5	1727.9	294.9	1598.5	1418.3	1184.9	7004.3	1958	486.7	558.4	666.2	3880.5	8180.8	20037.8	694.5	565.7	2994.4	1247.8	817.3	302.8	1316.3	962.5	1469.5	193.3	642.2	265.6	3738.6	534.6	7272.2	2070.6
JC111	ASD	522.5	960	658.3	676.7	1580.6	513.9	1007.3	2315.4	762.5	529.8	896.2	2288.4	2736.6	2074.8	2256	420.7	840.3	444.2	16527.6	1117.8	468.2	1512.7	1409	1089.7	6412.4	1948.8	922.6	452.6	946.6	5809.1	8696.1	18930	663.5	542.1	3383.6	1139.4	717.5	251.2	2483.3	860.8	1329.4	162.2	792.1	215.5	2382.1	799.1	6331.8	1876.2
JC112	ASD	364.6	920.5	589.1	655	1540.5	383.3	1242.9	2349	732	600.4	964.5	2865.7	2424.6	1901.2	1922.3	449.9	542.1	872.3	14259.5	1189.9	299	1108.8	1839.2	1144.9	8042.5	1873.3	469.9	439.7	1030.7	5490.8	7503.1	19832.9	657.6	568.7	2520	1115.7	816	273.7	2768.7	1001	1276.3	185.8	669.2	213.1	2070.8	608.2	7460.5	2037.2
JC113	ASD	494.9	1347.7	867.9	978.4	1935.9	360.4	934.5	3208.3	706.1	546.9	937.5	2316.5	1735.4	2470.3	2638	412.5	673.5	454.5	20110.3	1491.9	286.7	1604.7	1445.5	1227.7	6655.6	1740.9	444.9	679	971.2	1370.1	6984.2	16114.8	677.4	538.6	2937.2	1489.6	721.9	268.5	1704.7	986.6	1331.3	100.1	740.3	302.3	2307.3	471.4	6578.9	1986.2
JC114	ASD	675.2	1073.7	594.8	750	1502.5	362.5	869.5	2489	724.8	557.4	1247.5	2085.2	1979.3	2742.4	2642.3	439.3	600.9	491.6	11687.4	2143.4	424.3	1378.7	1420.6	3428.9	6752.3	1733.1	459.3	453.4	669	1495.3	7295.5	29619.4	656.2	560.4	3655	1273.3	739.2	253.7	1588.1	855.3	1747.8	165.5	641	251.1	3134.1	402.9	5545.9	1703.3
JC115	ASD	390.4	1183.1	580.7	992.3	1608.1	335.4	963.9	2777.3	706.2	532.9	1447.6	3144.9	1555.9	4157.6	3383.7	462	444.9	393.2	9742.5	1137.8	288.9	1201.3	3441.2	1181.9	8651.7	1736.4	543.1	808.4	686.3	10660.3	5230.8	17457.1	671.4	580.4	3913.3	1383.4	755.3	290	1426.1	1082.4	1732.1	184	652	246.7	2705.9	704.9	7270.6	1979.7
JC116	ASD	404.4	1162.5	645.8	857	1680.2	322.3	1087.2	2944.6	719.1	605.4	993.6	4043	1909.8	1328.5	2178.2	442.8	431.5	426.3	19695.4	1949.9	507.8	1281.1	1131.2	1289.4	8337.1	1632.9	483	695.3	678.7	1686.4	4624.8	21540.9	711.6	637.4	4662.5	1384.8	843.5	359.4	1617.4	1158.3	1091.5	216.5	617.9	237.1	1787.7	1374.4	8315.2	2196.6
JC117	ASD	354.3	952.5	843.5	720.6	1643.5	382.7	1044.1	2368.8	684.2	619.3	1044.8	2509	1621	1386.1	1999	511.8	457.8	435.5	19882.6	1177.7	335.3	1319.2	1345.8	1419.7	6245.8	1822.6	544.7	554.1	680.5	6334.4	7858.7	19686.9	712.4	549.1	2343.6	1168.8	881.1	327.8	1922.1	965.6	1391.8	134.8	650.2	243.8	2070	513.8	6619.2	1903.3
JC118	ASD	631.2	651.3	648.8	783.4	1418.9	457.4	1278	1793.6	903.1	467.3	651.3	855.6	1767.4	2597.4	3124.6	357.1	545.1	441	8410.5	1379.2	365.4	3698.1	2272.6	735.8	3271.2	3063.4	653.5	513.2	944.3	4641	6500.7	7148.8	597.8	568.2	2244.7	1374.6	599	334.3	1774.2	777.3	1929.2	1002.1	704.4	392.8	1810.4	1166.5	4625.4	1603.9
JC119	ASD	533.8	1517.4	587.2	1208.9	1573.6	278.2	892.1	3075.5	928.9	512.9	1048.3	2702.1	1303.3	2540.9	2435.4	561.5	481.9	377.5	20472.6	2714.6	290.9	1337.6	1146.4	1187.3	5856.4	1530.6	511.3	571.4	703.4	1796.1	5024.6	17465.4	674.4	590.7	3972.5	1829.2	968.4	312.2	1171.7	1049.8	1172	137.4	638	259.7	2204.5	397.4	6952.7	2086.4
JC120	ASD	477.2	1648	735	1452.8	1671.6	278.5	1004.6	3513.8	694.2	574.6	995.3	4440.4	1479.7	2799	3331.9	447.8	552	505	18764.9	1455.1	350.2	1850.2	998.7	1477.9	7059.5	1455.5	470	539.1	724.6	6372.5	5900	20329.3	787.6	639.1	3601.5	1718.8	832.9	435.7	1245.3	1358.5	1348.6	171.8	679.9	248.4	2742.5	1068.8	8040	2160.5
JC134	ASD	426.1	1338.3	1044.1	1001	2305.1	344.4	1226	3570.8	801.1	658.1	1118.5	4780.9	1882.1	4024.7	3016.9	536.5	624	619.8	28181.4	1951.3	855.7	1777	1239.6	1616.7	8221.2	1919.3	618.9	895.7	871.2	9872.5	6560	16183.9	848.5	877.3	4358	1804.4	970.9	499.2	1915.6	1755.6	1486.4	227.2	843.5	286.7	2583.4	1309.7	10268.8	3009.2
JC135	ASD	445.6	1701.6	1017.6	1138.2	2392.2	392.5	1302	4591.2	888.5	732.6	1245.1	5895.3	2365.3	2213.7	2936.3	557.1	666.4	700.2	29284.4	2321.7	409.1	3479.8	1146.5	1784.9	6722.1	2144.2	581.3	421.7	1129.5	1914.5	8164.8	24071	971.7	866	3766.9	2137.5	1218.4	587.3	2335.8	1825.2	1395.5	198.2	772.6	283	2393.4	606.5	9951.3	2913.3
JC136	ASD	388	1364.1	884.1	1129.2	2574.6	420.6	1225.6	2945.9	819.1	635.5	1160.4	4680.3	1561.6	3703.3	2407.1	1084	709.6	550.2	18233.5	2526.9	351	1365.9	1271	1466	5399.6	2094.9	1277.8	679.9	611.9	3381.4	6087.9	26325.7	864.8	834	2896.2	1874.8	935.9	405.6	1575.8	1261.4	2061.9	169.3	770.6	414.5	2581.2	1071.1	7445.6	2222.9
JC137	ASD	562.5	1460.9	814.5	1108.9	2263	522.7	1249.6	3730.8	888.3	767.3	1115.5	5458.6	2426.6	1828.3	2448.3	543.9	1181.2	632.4	19645.2	2304.8	366	3275	1686.7	1531.4	8782.3	2383.5	560	518.2	1054.9	6812.6	13234.1	26722.3	914.7	783.1	7858.3	1790.4	1065.7	515.2	1568.2	1528.6	1771.1	184.8	758.3	300.5	2288.1	884.7	10100.3	2772
JC138	ASD	604.1	1855.2	1034.6	1200.5	2386.5	530.6	1296.9	4708.9	790.8	651	1153.7	9203.6	5087.2	2163	2975.8	499.2	1161.4	807.5	16847.6	2016.9	396.3	1671.5	1226.8	1848	5392.3	1766.9	589	605.2	866.6	2481.6	8449.1	17909	850.4	1001.9	3416.6	2295.7	1109.1	753	2059.7	2249.8	1742.5	242	776.2	305.2	2875.9	658	9298.7	2999.3
JC139	ASD	501.2	1832.4	1225.2	1297.4	2434.5	459.2	1252.4	4930.5	847.9	718.9	1192.2	8728.6	2655	2330.6	2985.5	522.6	670.9	859.7	24000.5	2132.3	516.6	3946.3	1391.1	1777.7	5199.7	1978.9	532.2	534.2	941.8	6302.8	12764.7	17301.8	895.6	952.9	3067.9	2335.2	1162.7	745.2	2221.2	2220.9	1330.9	237	833.7	273.1	2522.8	1077.4	9078.4	2761.5
JC140	ASD	498.1	1565.7	1086.8	1015.1	2487	459.1	1274.2	3947.8	767.2	684.3	1112.2	6960.5	4422.6	2478.7	2863.9	529.1	567.6	771.3	31126.9	2080.9	388.8	2096.8	1133.6	1696.2	5870.7	1738.9	548.7	749.9	863.1	6019.2	11725.1	29356.4	848.9	935.1	3119.6	1896	1114.1	631.3	2249	1962.3	1180.3	158.2	702.8	313.5	2694.1	599.4	10360.3	3316.8
JC141	ASD	547.4	2296.1	832.4	1468.2	2443.5	372.5	1356.4	4873.9	1002.1	725.4	1218.5	8575.5	2389	2356.3	2655.3	531.4	619.3	763.7	17866.4	1954	418	1757.6	1033.3	2029.5	5647.9	1972.3	613.4	518.3	680.4	3388.9	5358.1	17283.3	836.1	935.9	2564.7	2019.7	946.8	761.7	2617.1	2147.9	1527.4	199.9	772.7	312.5	2621.1	1271.8	9424.2	2558.1
JC142	ASD	484.9	1710.7	1179.7	1406	2539.1	476.9	1250.2	4043.5	888.6	952.5	1085.4	6564.6	2393.9	2670.4	2568	503.7	859.6	818.2	27484.1	1951.2	434.5	1920.8	1321.7	1673.1	4804.4	1850.8	518.3	576.8	924	7349.4	11532.8	21013	881.1	880.5	3412.4	1911.9	1045.9	653.3	2432.5	1950.8	1326.9	192.1	751.2	245.1	2521.8	601.3	9233.7	3208.1
JC143	ASD	539.7	1980.2	996.8	1276.4	2867.4	425.9	1325.5	4599.3	858.5	644.4	1046.1	7877.5	2408.6	1949.2	2484.6	491.1	564.4	928	32793.5	2310.3	391	1704.8	1381	1830.1	5172.2	1624.5	579.7	578.8	768.5	2050.3	8170.2	21913.4	897	981.4	2521	2139.9	1007	742.3	2208.9	2178.7	1456.1	133.4	751.7	257.9	2642.8	641.4	10261.9	3289.9
JC144	ASD	1074.7	1783.8	912.6	1211.9	2020.1	550	1248.4	3471.4	1074	642.4	954	5698.3	2251	2107.2	3414	424.8	1137.9	724.8	20981.6	1951.9	537.3	1349.5	1017.6	1537.8	6030.6	2078.5	483.4	555.8	811	9569.6	8792.7	23028.9	792.1	806.6	3068.5	1864.5	951.4	551.7	1968.1	1815	1853.6	159.1	674.5	443.7	2459.7	781.9	8585.2	2672.9
JC158	ASD	428.6	1589.9	1137.1	1116.1	2203.3	428.3	1234.7	3753.8	772.1	643.7	1012.3	5752	2249.3	1920	4106.2	474.6	652.3	719.9	24327	1803.8	356.8	2042.4	1113.5	1639.5	4292.5	1899.7	598.6	383.5	732.1	4473.2	8645.3	19979.1	839.1	834	2687.6	2275.2	993.2	620.4	2022	1741.5	1496.4	173.5	685.2	245.8	2621.7	1394.9	8221.3	2603.1
JC159	ASD	679.6	1573.8	1052	1077	2247.1	359.7	1468.4	3963.9	784.2	671.8	1076.7	7318.3	2159.9	2761	2413.8	524.5	505.9	681	20845.8	2821.1	373.7	1499.9	1287.2	1639.7	5207.5	1814.5	1214.2	608.1	808.6	2548.7	6390.5	17010	1567.8	971.5	2549.5	1709.6	1031	640.3	2289.2	1904.7	1450.4	172.8	664.5	258.2	2523.8	600.6	9058.8	2695.4
JC160	ASD	493.2	1556.1	1098.3	1064.2	2274.1	360.6	1241.9	3923.9	820.6	731.7	1088.7	7084.4	1625.7	1793.4	2568.3	521.4	591.6	700.4	22728.4	1719.6	380.3	1677	960.9	1757.2	5153.8	1579.9	571.9	763.9	771.6	3134.9	7146.9	18395.2	915.2	841.7	2712	1763.1	1047.9	663.4	1666.5	1886.7	1695.4	145.2	669.7	288.9	2379.2	789.4	9241.2	2623.5
JC161	ASD	510.4	1553.1	1195	1031.2	2219.3	457.3	1216.2	3543.9	994.6	633.4	1095.3	5021.2	3044.9	2325.5	2839.9	551.8	749.8	696.3	25805.2	5230.2	354.1	1944	761.3	1404.5	5766.4	1939	563.6	487.2	1158.3	1727.7	10132.7	12432.5	813.2	796.8	3342.9	1670.1	1065	515.2	1853.7	1646.2	1364.1	149.2	775.3	242	2427.3	574.9	9450.5	2941.9
JC162	ASD	499	1386.7	2041.3	977	1999.2	426.5	1331.6	3175.9	752.7	708.7	1075.2	5519.7	1632.9	1852.1	2487.1	487.1	624.3	677.2	11180.1	2146.8	380.6	2071.9	1010.9	1455.8	4880.4	1847.4	515.9	605.3	688.4	4603.9	8434.9	24055.9	854.6	804	3490.5	1511.1	1060.6	619.9	2315.9	1696.4	1814.8	186.9	675.1	361.1	2513.9	547.7	7925.4	2397.2
JC163	ASD	31902	1604.8	1013.5	1068.6	2290.3	361.4	1321.5	4055	1205.7	703	1531.8	6061.4	2282.2	2781.8	3219.2	656.7	624	617.2	21977.1	1832.4	363.3	1522.9	917	1593.2	7460.5	1783.4	622.8	403.4	968.3	1320	6095	26364.3	843	811.9	3276.3	1829.1	950.6	551.7	2129	1725.9	1261.9	187.8	667.2	288.5	2107.3	560.5	10269.5	2793.8
JC164	ASD	469.9	1588	1448	1115.9	2216.6	388.2	1253.5	3709.2	842.6	669.7	1171.1	5556.3	2161.1	1757.6	3188	529.4	731.2	651.8	28511.9	1631.9	355.3	7085.5	730.9	1644.2	6356.7	1993.1	539.3	479.3	980.9	10734.7	12403.1	17464.6	826.9	817.6	4623.4	1868.5	928.8	534.6	2020.8	1708.7	1229.4	131.3	687.6	315.5	2468.2	455.1	10128.8	2703.9
JC165	ASD	485.7	1372.4	857.1	1212.8	2041	633.5	1271	3132.2	887.2	1299.2	1622.6	4295.3	3373.7	3521.7	2362	604.9	877.8	902.6	9394.3	3360.1	461.5	1308.6	1373.2	1308	8954.6	2193.3	538.4	539.3	858.7	2316.2	10317.1	24198.8	847.1	650.3	4036.7	1468.1	1676	329.2	2311.2	1264	1341.2	129.5	760.8	260.1	2373.4	1142.1	7529.9	2065.5
JC166	ASD	557.3	1345.8	819.4	1070.3	2248.2	353.5	1070.1	2980	755	734.4	1019.1	3056.3	1285.3	2578	2748.1	487.3	649.5	461.8	15309.2	2109.9	367.5	1747.1	875.1	1275.1	5937.4	2046.6	487.4	814.8	575.4	9165.7	6054.4	20597.6	781.1	838.8	4916	1704.1	1363.6	311.3	1390.5	1270	1625.3	154.6	754.7	355.7	2970.8	1325.1	6860.4	1997.8
JC167	ASD	916.8	1716.5	877.2	978.6	1970.6	501	1434.8	3013.8	851.9	597.2	1024.6	3529.2	4066.7	3508.6	2736.5	483.5	900.2	577.2	22079.5	2652.1	352.5	1940.6	1153.2	1936.3	10514.7	2183.3	525.6	539.9	1221.9	6758.9	11325.8	25207.2	923.3	659.3	5642.7	1486.5	838.8	357.3	4392.4	1542.6	1886.8	204.7	701.2	241.7	2713.5	1306.2	9194.3	2528
JC168	ASD	458.9	1367.2	780.8	905.7	2244	450.2	1469.7	3401.5	993.3	651.1	1091.6	4717.4	2784.8	3320.7	2795	518.6	684.6	567.5	12911.5	1849.9	350.5	1472.3	800.7	1347	9685.9	2126.8	527.1	629.2	1018.4	6412.4	7237.5	16748.7	807.5	686.2	3515.3	1652.1	869.6	430.9	2716.3	1455	1416.2	153.3	759.5	295	2605.2	1088.5	10023.8	2498.3
N/A - Not Available
[truncated: 1,274 more columns]
